# Supplementary material for: Inflammation Indices as Predictive Markers of Muscle-Invasive Bladder Cancer
Source: Cancers (Basel). 2025 Dec 31;18(1):136. doi: 10.3390/cancers18010136 (PMC12784776; doi:10.3390/cancers18010136)
Supplement: Supplementary file 1 [file cancers-18-00136-s001.zip]

Archive with 1 entries (1 files):
- cancers-4018532-supplementary.pdf
